# Supplementary material for: Thermal Vulnerability and Potential Cultivation Areas of Four Day-Neutral Strawberries in Chile: Implications for Climate Adaptation
Source: Plants (Basel). 2025 Oct 18;14(20):3205. doi: 10.3390/plants14203205 (PMC12566917; doi:10.3390/plants14203205)
Supplement: Supplementary file 1 [file plants-14-03205-s001.zip]

Archive with 1 entries (1 files):
- plants-3908755-supplementary.pdf
